# Supplementary material for: Metagenome-Assembled Genomes of Novel Taxa from an Acid Mine Drainage Environment
Source: Appl Environ Microbiol. 2021 Aug 11;87(17):e00772-21. doi: 10.1128/AEM.00772-21 (PMC8357290; doi:10.1128/AEM.00772-21)
Supplement: Supplemental file 2 — Data Set S1. Download AEM.00772-21-s0002.xlsx, XLSX file, 0.4 MB [file aem.00772-21-s0002.xlsx]

## Sheet: HMMHitNum
	Category	Thermophilic specific	Amino acid utilization	Amino acid utilization	Amino acid utilization	Amino acid utilization	Amino acid utilization	Amino acid utilization	Amino acid utilization	Amino acid utilization	Ethanol fermentation	Ethanol fermentation	Fatty acid degradation	Aromatics degradation	Aromatics degradation	Aromatics degradation	Aromatics degradation	Aromatics degradation	Aromatics degradation	Aromatics degradation	Complex carbon degradation	Complex carbon degradation	Complex carbon degradation	Complex carbon degradation	Complex carbon degradation	Complex carbon degradation	Complex carbon degradation	Complex carbon degradation	Complex carbon degradation	Complex carbon degradation	Complex carbon degradation	Complex carbon degradation	Complex carbon degradation	Complex carbon degradation	Complex carbon degradation	Complex carbon degradation	Complex carbon degradation	Fermentation	Fermentation	Fermentation	Fermentation	Fermentation	Fermentation	Fermentation	Fermentation	C1 metabolism	C1 metabolism	C1 metabolism	C1 metabolism
	Function	Thermophilic specific	4-aminobutyrate aminotransferase and related aminotransferases	Aminotransferase class I and II	Phosphoserine aminotransferase	Ornithine/acetylornithine aminotransferase	Branched-chain amino acid aminotransferase/4-amino-4-deoxychorismate lyase	Aspartate/tyrosine/aromatic aminotransferase	Histidinol-phosphate/aromatic aminotransferase	Serine-pyruvate aminotransferase/archaeal aspartate aminotransferase	Acetate => Acetaldehyde	Acetaldehyde => Ethanol	Fatty acid degradation	Protocatechuate/Catechol degradation	Phenol => Benzoyl-CoA	Phenol => Benzoyl-CoA	Benzoyl-CoA reduction	Benzoyl-CoA reduction	Benzoyl-CoA reduction	Benzoyl-CoA reduction	Cellulose degrading	Cellulose degrading	Cellulose degrading	Hemicullulose debranching	Hemicullulose debranching	Hemicullulose debranching	Endohemicellulases	Endohemicellulases	Other oligosaccharide degrading	Other oligosaccharide degrading	Other oligosaccharide degrading	Amylolytic enzymes	Amylolytic enzymes	Amylolytic enzymes	Amylolytic enzymes	Chitin degrading	Chitin degrading	Pyruvate oxidation	Alcohol utilization	Lactate utilization	Acetogenesis	Acetogenesis	Acetogenesis	Acetate to acetyl-CoA	Pyruvate <=> acetyl-CoA + formate	Methanol oxidation	Methanol oxidation	Methyl amine -> formaldehyde	Methyl amine -> formaldehyde
	Gene abbreviation	rgy	4-aminobutyrate aminotransferase and related aminotransferases	aminotransferase class I and II	phosphoserine aminotransferase	ornithine/acetylornithine aminotransferase	branched-chain amino acid aminotransferase/4-amino-4-deoxychorismate lyase	aspartate/tyrosine/aromatic aminotransferase	histidinol-phosphate/aromatic aminotransferase	serine-pyruvate aminotransferase/archaeal aspartate aminotransferase	acetate => acetaldehyde	acetaldehyde => ethanol	acyl-CoA dehydrogenase	catA	ubiX	bsdC	bcrC	bcrB	bcrA	bcrD	cellobiosidase	cellulase	beta-glucosidase	arabinosidase	beta-glucuronidase	alpha-L-rhamnosidase	mannan endo-1,4-beta-mannosidase	alpha-D-xyloside xylohydrolase	beta-xylosidase	beta-mannosidase	beta-galactosidase	alpha-amylase	glucoamylase	pullulanase	isoamylase	chitiniase	hexosaminidase	porA	adh	ldh	acdA	ack	pta	acs	pflD	mxaF	mdh	mauA	mauB
	Gene name	reverse gyrase	4-aminobutyrate aminotransferase and related aminotransferases	aminotransferase class I and II	phosphoserine aminotransferase	ornithine/acetylornithine aminotransferase	branched-chain amino acid aminotransferase/4-amino-4-deoxychorismate lyase	aspartate/tyrosine/aromatic aminotransferase	histidinol-phosphate/aromatic aminotransferase	serine-pyruvate aminotransferase/archaeal aspartate aminotransferase	acetate => acetaldehyde	acetaldehyde => ethanol	acyl-CoA dehydrogenase	catechol 1,2-dioxygenase	flavin prenyltransferase	vanillate/4-hydroxybenzoate decarboxylase subunit C	benzoyl-CoA reductase subunit C	benzoyl-CoA reductase subunit B	benzoyl-CoA reductase subunit A	benzoyl-CoA reductase subunit D	cellobiosidase	cellulase	beta-glucosidase	arabinosidase	beta-glucuronidase	alpha-L-rhamnosidase	mannan endo-1,4-beta-mannosidase	alpha-D-xyloside xylohydrolase	beta-xylosidase	beta-mannosidase	beta-galactosidase	alpha-amylase	glucoamylase	pullulanase	isoamylase	chitiniase	hexosaminidase	pyruvate ferredoxin oxidoreductase alpha subunit	alcohol dehydrogenase	L-lactate dehydrogenase	acetyl coenzyme A synthetase (ADP forming), alpha domain	acetate kinase	phosphate acetyltransferase	acetyl-CoA synthetase	formate C-acetyltransferase	methanol dehydrogenase (cytochrome c) subunit 1	methanol dehydrogenase	methylamine dehydrogenase light chain	methylamine dehydrogenase heavy chain
	Hmm file	TIGR01054.hmm	K00823.hmm, K07250.hmm, K13524.hmm, K14268.hmm, K03918.hmm	K05825.hmm	K00831.hmm	K00819.hmm, K00821.hmm, K05830.hmm, K00840.hmm	K00826.hmm, K02619.hmm, K03342.hmm	K00812.hmm, K00813.hmm, K11358.hmm, K00832.hmm	K00817.hmm	K00830.hmm	K00129.hmm, K00138.hmm	K13954.hmm, K00001.hmm, K04072.hmm, K00114.hmm, K00002.hmm, K04022.hmm, K22473.hmm	K00249.hmm, K00255.hmm, K06445.hmm, K06446.hmm, K09456.hmm, K09478.hmm, K11410.hmm, K15980.hmm, K18244.hmm	K03381.hmm	K03186.hmm	K01612.hmm	K04112.hmm	K04113.hmm	K04114.hmm	K04115.hmm	K19668.hmm	K01779.hmm	K01188.hmm, K05349.hmm, K05350.hmm	K01209.hmm, K15921.hmm	K01195.hmm	K05989.hmm	K01218.hmm, K19355.hmm	K01811.hmm	K01198.hmm	K01192.hmm	K01190.hmm, K12111.hmm, K12308.hmm	K01176.hmm, K05343.hmm, K07405.hmm	K01178.hmm	K01200.hmm	K01214.hmm	K01183.hmm, K13381.hmm	K01207.hmm, K12373.hmm, K14459.hmm	K00169.hmm	K00001.hmm	K00016.hmm	TIGR02717.hmm	TIGR00016.hmm	TIGR00651.hmm	TIGR02188.hmm	K00656.hmm	methanol_dehydrogenase_pqq_xoxF_mxaF.hmm	TIGR04266.hmm	TIGR02659.hmm	TIGR02658.hmm
	Corresponding KO	K03170	K00823, K07250, K13524, K14268, K03918	K05825	K00831	K00819, K00821, K05830, K00840	K00826, K02619, K03342	K00812, K00813, K11358, K00832	K00817	K00830	K00129, K00138	K13954, K00001, K04072, K00114, K00002, K04022, K22473	K00249, K00255, K06445, K06446, K09456, K09478, K11410, K15980, K18244	K03381	K03186	K01612	K04112	K04113	K04114	K04115	K19668	K01779	K01188, K05349, K05350	K01209, K15921	K01195	K05989	K01218, K19355	K01811	K01198	K01192	K01190, K12111, K12308	K01176, K05343, K07405	K01178	K01200	K01214	K01183, K13381	K01207, K12373, K14459	K00169	K00001	K00016	K01905	K00925	K00625	K01895	K00656	K14028	K00093	K15228	K15229
	Reaction	Thermophilic specific	4-aminobutanoate + 2-oxoglutarate = succinate semialdehyde + L-glutamate [RN:R01648]	L-2-aminoadipate + 2-oxoglutarate = 2-oxoadipate + L-glutamate [RN:R01939]	O-phospho-L-serine + 2-oxoglutarate = 3-phosphooxypyruvate + L-glutamate [RN:R04173]; 4-phosphooxy-L-threonine + 2-oxoglutarate = (3R)-3-hydroxy-2-oxo-4-phosphooxybutanoate + L-glutamate [RN:R05085]	L-ornithine + a 2-oxo carboxylate = L-glutamate 5-semialdehyde + an L-amino acid [RN:R01343]	L-leucine + 2-oxoglutarate = 4-methyl-2-oxopentanoate + L-glutamate [RN:R01090]	L-aspartate + 2-oxoglutarate = oxaloacetate + L-glutamate [RN:R00355]	L-histidinol phosphate + 2-oxoglutarate = 3-(imidazol-4-yl)-2-oxopropyl phosphate + L-glutamate [RN:R03243]	L-alanine + glyoxylate = pyruvate + glycine [RN:R00369]	an aldehyde + NAD(P)+ + H2O = a carboxylate + NAD(P)H + H+ [RN:R00538 R00634]	a primary alcohol + NAD+ = an aldehyde + NADH + H+ [RN:R00623]; a secondary alcohol + NAD+ = a ketone + NADH + H+ [RN:R00624]	a acyl-CoA + electron-transfer flavoprotein = a trans-2,3-dehydroacyl-CoA + reduced electron-transfer flavoprotein [RN:R00392]	catechol + O2 = cis,cis-muconate [RN:R00817]	dimethylallyl phosphate + FMNH2 = prenylated FMNH2 + phosphate [RN:R11225]	4-hydroxybenzoate = phenol + CO2 [RN:R01238]	cyclohexa-1,5-diene-1-carbonyl-CoA + oxidized ferredoxin + 2 ADP + 2 phosphate = benzoyl-CoA + reduced ferredoxin + 2 ATP + 2 H2O [RN:R02451]	cyclohexa-1,5-diene-1-carbonyl-CoA + oxidized ferredoxin + 2 ADP + 2 phosphate = benzoyl-CoA + reduced ferredoxin + 2 ATP + 2 H2O [RN:R02451]	cyclohexa-1,5-diene-1-carbonyl-CoA + oxidized ferredoxin + 2 ADP + 2 phosphate = benzoyl-CoA + reduced ferredoxin + 2 ATP + 2 H2O [RN:R02451]	cyclohexa-1,5-diene-1-carbonyl-CoA + oxidized ferredoxin + 2 ADP + 2 phosphate = benzoyl-CoA + reduced ferredoxin + 2 ATP + 2 H2O [RN:R02451]	Hydrolysis of (1->4)-beta-D-glucosidic linkages in cellulose and cellotetraose, releasing cellobiose from the non-reducing ends of the chains	L-aspartate = D-aspartate [RN:R00491]	Hydrolysis of terminal, non-reducing beta-D-glucosyl residues with release of beta-D-glucose	Hydrolysis of terminal non-reducing alpha-L-arabinofuranoside residues in alpha-L-arabinosides.	a beta-D-glucuronoside + H2O = D-glucuronate + an alcohol [RN:R01478]	Hydrolysis of terminal non-reducing alpha-L-rhamnose residues in alpha-L-rhamnosides	Random hydrolysis of (1->4)-beta-D-mannosidic linkages in mannans, galactomannans and glucomannans [RN:R08612]	Hydrolysis of terminal, non-reducing alpha-D-xylose residues with release of alpha-D-xylose.	Hydrolysis of (1->4)-beta-D-xylans, to remove successive D-xylose residues from the non-reducing termini	Hydrolysis of terminal, non-reducing beta-D-mannose residues in beta-D-mannosides [RN:R08613]	Hydrolysis of terminal non-reducing beta-D-galactose residues in beta-D-galactosides	Endohydrolysis of (1->4)-alpha-D-glucosidic linkages in polysaccharides containing three or more (1->4)-alpha-linked D-glucose units	Hydrolysis of terminal (1->4)-linked alpha-D-glucose residues successively from non-reducing ends of the chains with release of beta-D-glucose	Hydrolysis of (1->6)-alpha-D-glucosidic linkages in pullulan, amylopectin and glycogen, and in the alpha- and beta-limit dextrins of amylopectin and glycogen	Hydrolysis of (1->6)-alpha-D-glucosidic branch linkages in glycogen, amylopectin and their beta-limit dextrins	Random endo-hydrolysis of N-acetyl-beta-D-glucosaminide (1->4)-beta-linkages in chitin and chitodextrins	Hydrolysis of terminal non-reducing N-acetyl-D-hexosamine residues in N-acetyl-beta-D-hexosaminides	pyruvate + CoA + 2 oxidized ferredoxin = acetyl-CoA + CO2 + 2 reduced ferredoxin + 2 H+ [RN:R01196]	a primary alcohol + NAD+ = an aldehyde + NADH + H+ [RN:R00623]; a secondary alcohol + NAD+ = a ketone + NADH + H+ [RN:R00624]	(S)-lactate + NAD+ = pyruvate + NADH + H+ [RN:R00703]	ATP + acetate + CoA = ADP + phosphate + acetyl-CoA [RN:R00229]	ATP + acetate = ADP + acetyl phosphate [RN:R00315]	acetyl-CoA + phosphate = CoA + acetyl phosphate [RN:R00230]	ATP + acetate + CoA = AMP + diphosphate + acetyl-CoA [RN:R00235]	acetyl-CoA + formate = CoA + pyruvate [RN:R00212]	a primary alcohol + 2 ferricytochrome cL = an aldehyde + 2 ferrocytochrome cL + 2 H+ [RN:R10713]	methanol + NAD+ = formaldehyde + NADH + H+ [RN:R00605]	methylamine + H2O + 2 amicyanin = formaldehyde + NH3 + 2 reduced amicyanin [RN:R00606]	methylamine + H2O + 2 amicyanin = formaldehyde + NH3 + 2 reduced amicyanin [RN:R00606]
	Substrate	N/A	4-aminobutanoate; 2-oxoglutarate	L-2-aminoadipate; 2-oxoglutarate	O-phospho-L-serine; 2-oxoglutarate; 4-phosphooxy-L-threonine	L-ornithine; 2-oxo carboxylate	L-leucine; 2-oxoglutarate	L-aspartate; 2-oxoglutarate	L-histidinol phosphate; 2-oxoglutarate	L-alanine; glyoxylate	aldehyde; NAD+; NADP+; H2O	primary alcohol; NAD+; secondary alcohol	acyl-CoA; electron-transfer flavoprotein	catechol; O2	dimethylallyl phosphate; FMNH2	4-hydroxybenzoate	cyclohexa-1,5-diene-1-carbonyl-CoA; oxidized ferredoxin; ADP; phosphate	cyclohexa-1,5-diene-1-carbonyl-CoA; oxidized ferredoxin; ADP; phosphate	cyclohexa-1,5-diene-1-carbonyl-CoA; oxidized ferredoxin; ADP; phosphate	cyclohexa-1,5-diene-1-carbonyl-CoA; oxidized ferredoxin; ADP; phosphate	N/A	L-aspartate	N/A	N/A	beta-D-glucuronoside; H2O	N/A	N/A	N/A	N/A	N/A	N/A	N/A	N/A	N/A	N/A	N/A	N/A	pyruvate; CoA; oxidized ferredoxin	primary alcohol; NAD+; secondary alcohol	(S)-lactate; NAD+	ATP; acetate; CoA	ATP; acetate	acetyl-CoA; phosphate	ATP; acetate; CoA	acetyl-CoA; formate	primary alcohol; ferricytochrome cL	methanol; NAD+	methylamine; H2O; amicyanin	methylamine; H2O; amicyanin
	Product	N/A	succinate semialdehyde; L-glutamate	2-oxoadipate; L-glutamate	3-phosphooxypyruvate; L-glutamate; (3R)-3-hydroxy-2-oxo-4-phosphooxybutanoate	L-glutamate 5-semialdehyde; L-amino acid	4-methyl-2-oxopentanoate; L-glutamate	oxaloacetate; L-glutamate	3-(imidazol-4-yl)-2-oxopropyl phosphate; L-glutamate	pyruvate; glycine	carboxylate; NADH; NADPH; H+	aldehyde; NADH; H+; ketone	trans-2,3-dehydroacyl-CoA; reduced electron-transfer flavoprotein	cis,cis-muconate	prenylated FMNH2; phosphate	phenol; CO2	benzoyl-CoA; reduced ferredoxin; ATP; H2O	benzoyl-CoA; reduced ferredoxin; ATP; H2O	benzoyl-CoA; reduced ferredoxin; ATP; H2O	benzoyl-CoA; reduced ferredoxin; ATP; H2O	N/A	D-aspartate	N/A	N/A	D-glucuronate; alcohol	N/A	N/A	N/A	N/A	N/A	N/A	N/A	N/A	N/A	N/A	N/A	N/A	acetyl-CoA; CO2; reduced ferredoxin; H+	aldehyde; NADH; H+; ketone	pyruvate; NADH; H+	ADP; phosphate; acetyl-CoA	ADP; acetyl phosphate	CoA; acetyl phosphate	AMP; diphosphate; acetyl-CoA	CoA; pyruvate	aldehyde; ferrocytochrome cL; H+	formaldehyde; NADH; H+	formaldehyde; NH3; reduced amicyanin	formaldehyde; NH3; reduced amicyanin
MAG 01	Cabin_Combined_108	Absent	Absent	Absent	Absent	Absent	Absent	Absent	Absent	Absent	Absent	Absent	Absent	Absent	Present	Absent	Present	Present	Absent	Absent	Absent	Absent	Absent	Absent	Absent	Absent	Absent	Absent	Absent	Absent	Absent	Absent	Present	Absent	Absent	Absent	Absent	Absent	Absent	Absent	Present	Absent	Absent	Present	Absent	Absent	Absent	Absent	Absent
MAG 02	Cabin_Combined_90	Absent	Absent	Absent	Present	Absent	Absent	Absent	Present	Absent	Absent	Absent	Absent	Absent	Absent	Absent	Absent	Absent	Absent	Absent	Absent	Absent	Absent	Absent	Absent	Absent	Absent	Absent	Absent	Absent	Absent	Absent	Absent	Absent	Absent	Absent	Absent	Absent	Absent	Absent	Absent	Present	Absent	Present	Absent	Absent	Absent	Absent	Absent
MAG 03	Cabin_A_14	Absent	Absent	Absent	Present	Absent	Absent	Absent	Present	Absent	Absent	Absent	Absent	Absent	Absent	Absent	Absent	Absent	Absent	Absent	Absent	Absent	Absent	Absent	Absent	Absent	Absent	Absent	Absent	Absent	Absent	Absent	Absent	Absent	Absent	Absent	Absent	Present	Absent	Absent	Absent	Absent	Absent	Present	Absent	Absent	Absent	Absent	Absent
MAG 04	Cabin_A_25	Absent	Absent	Absent	Present	Absent	Absent	Absent	Present	Absent	Absent	Absent	Absent	Absent	Absent	Absent	Absent	Absent	Absent	Absent	Absent	Absent	Absent	Absent	Absent	Absent	Absent	Absent	Absent	Absent	Absent	Absent	Absent	Absent	Absent	Absent	Absent	Absent	Absent	Absent	Absent	Absent	Absent	Present	Absent	Absent	Absent	Absent	Absent
MAG 05	Cabin_C_30	Absent	Absent	Absent	Present	Absent	Absent	Absent	Absent	Absent	Absent	Absent	Absent	Absent	Absent	Absent	Absent	Absent	Absent	Absent	Absent	Absent	Absent	Absent	Absent	Absent	Absent	Absent	Absent	Absent	Absent	Absent	Absent	Absent	Absent	Absent	Absent	Present	Absent	Absent	Absent	Absent	Absent	Present	Absent	Absent	Absent	Absent	Absent
MAG 06	Cabin_Combined_109	Absent	Absent	Absent	Present	Absent	Absent	Absent	Present	Absent	Absent	Absent	Absent	Absent	Present	Absent	Present	Present	Absent	Absent	Absent	Absent	Absent	Absent	Absent	Absent	Absent	Absent	Absent	Absent	Absent	Absent	Absent	Absent	Absent	Absent	Absent	Absent	Absent	Absent	Absent	Absent	Absent	Present	Absent	Absent	Absent	Absent	Absent
MAG 08	Cabin_Combined_60	Absent	Absent	Absent	Present	Absent	Absent	Absent	Absent	Absent	Absent	Absent	Absent	Absent	Absent	Absent	Absent	Absent	Absent	Absent	Absent	Present	Absent	Absent	Absent	Absent	Absent	Absent	Absent	Absent	Absent	Absent	Absent	Absent	Absent	Absent	Absent	Present	Absent	Absent	Absent	Absent	Absent	Present	Absent	Absent	Absent	Absent	Absent
MAG 09	Cabin_C_65	Absent	Absent	Absent	Present	Absent	Absent	Absent	Absent	Absent	Absent	Absent	Absent	Absent	Absent	Absent	Absent	Absent	Absent	Absent	Absent	Absent	Absent	Absent	Present	Absent	Absent	Absent	Absent	Absent	Absent	Absent	Absent	Absent	Absent	Absent	Absent	Present	Absent	Absent	Absent	Absent	Absent	Present	Absent	Absent	Absent	Absent	Absent
MAG 10	Cabin_Combined_56	Absent	Absent	Absent	Present	Absent	Absent	Absent	Absent	Absent	Absent	Absent	Absent	Absent	Absent	Absent	Absent	Absent	Absent	Absent	Absent	Absent	Absent	Absent	Absent	Absent	Absent	Absent	Absent	Absent	Absent	Absent	Absent	Absent	Absent	Absent	Absent	Present	Absent	Absent	Absent	Absent	Absent	Present	Absent	Absent	Absent	Absent	Absent
MAG 11	Cabin_Combined_77	Absent	Absent	Absent	Present	Absent	Absent	Absent	Present	Absent	Absent	Absent	Absent	Absent	Absent	Absent	Present	Present	Absent	Absent	Absent	Absent	Absent	Absent	Absent	Absent	Absent	Absent	Absent	Absent	Absent	Absent	Absent	Absent	Absent	Absent	Absent	Absent	Absent	Absent	Present	Absent	Present	Absent	Absent	Absent	Absent	Absent	Absent
MAG 12	Cabin_C_37	Absent	Absent	Absent	Present	Absent	Absent	Absent	Present	Absent	Absent	Absent	Absent	Absent	Absent	Absent	Absent	Absent	Absent	Absent	Absent	Absent	Absent	Absent	Absent	Absent	Absent	Absent	Absent	Absent	Absent	Absent	Absent	Absent	Present	Absent	Absent	Absent	Absent	Absent	Present	Absent	Absent	Present	Absent	Absent	Absent	Absent	Absent
MAG 13	Cabin_A_27	Absent	Absent	Absent	Present	Absent	Absent	Absent	Absent	Absent	Absent	Absent	Absent	Absent	Absent	Absent	Absent	Absent	Absent	Absent	Absent	Absent	Absent	Absent	Absent	Absent	Absent	Absent	Absent	Absent	Absent	Absent	Present	Absent	Absent	Absent	Absent	Absent	Absent	Absent	Absent	Present	Present	Absent	Absent	Absent	Absent	Absent	Absent
MAG 14	Cabin_B_6	Absent	Absent	Absent	Absent	Absent	Absent	Absent	Present	Absent	Absent	Absent	Absent	Absent	Present	Absent	Present	Absent	Absent	Absent	Absent	Absent	Absent	Absent	Absent	Absent	Absent	Absent	Absent	Absent	Absent	Absent	Absent	Absent	Absent	Absent	Absent	Absent	Absent	Absent	Absent	Present	Absent	Present	Absent	Absent	Absent	Absent	Absent
MAG 15	Cabin_C_38	Absent	Absent	Present	Absent	Absent	Absent	Absent	Present	Absent	Absent	Absent	Absent	Absent	Present	Absent	Present	Absent	Absent	Absent	Absent	Absent	Absent	Absent	Absent	Absent	Absent	Absent	Absent	Absent	Absent	Absent	Absent	Absent	Absent	Absent	Absent	Absent	Absent	Absent	Absent	Present	Absent	Present	Absent	Absent	Absent	Absent	Absent
MAG 16	Cabin_B_29	Absent	Absent	Absent	Present	Absent	Absent	Absent	Present	Absent	Absent	Absent	Absent	Absent	Absent	Absent	Absent	Absent	Absent	Absent	Absent	Absent	Absent	Absent	Absent	Absent	Absent	Present	Absent	Present	Absent	Absent	Present	Present	Absent	Absent	Absent	Present	Absent	Present	Absent	Absent	Absent	Present	Absent	Absent	Absent	Absent	Absent
MAG 17	Cabin_C_3	Absent	Absent	Absent	Absent	Absent	Absent	Absent	Absent	Absent	Absent	Absent	Absent	Absent	Absent	Absent	Absent	Absent	Absent	Absent	Absent	Absent	Absent	Absent	Absent	Absent	Absent	Absent	Absent	Absent	Absent	Absent	Absent	Absent	Absent	Absent	Absent	Absent	Absent	Absent	Absent	Absent	Absent	Absent	Absent	Absent	Absent	Absent	Absent
MAG 18	Cabin_C_50	Absent	Absent	Absent	Absent	Absent	Absent	Absent	Present	Absent	Absent	Absent	Absent	Absent	Present	Absent	Absent	Absent	Absent	Absent	Absent	Absent	Absent	Absent	Absent	Absent	Absent	Absent	Absent	Present	Absent	Absent	Present	Absent	Absent	Absent	Absent	Absent	Absent	Present	Absent	Present	Absent	Present	Absent	Absent	Absent	Absent	Absent
MAG 19	Cabin_C_9	Absent	Absent	Absent	Absent	Absent	Absent	Absent	Present	Absent	Absent	Absent	Absent	Absent	Present	Absent	Absent	Absent	Absent	Absent	Absent	Absent	Absent	Absent	Absent	Present	Absent	Present	Present	Present	Absent	Absent	Present	Absent	Absent	Absent	Absent	Absent	Absent	Present	Present	Present	Absent	Present	Absent	Absent	Absent	Absent	Absent
MAG 20	Cabin_B_32	Absent	Absent	Absent	Present	Absent	Absent	Absent	Present	Absent	Absent	Absent	Absent	Absent	Absent	Absent	Absent	Absent	Absent	Absent	Absent	Absent	Absent	Absent	Absent	Absent	Absent	Absent	Absent	Absent	Absent	Absent	Absent	Absent	Absent	Absent	Absent	Absent	Absent	Absent	Absent	Present	Absent	Present	Absent	Present	Absent	Absent	Absent
MAG 21	Cabin_Combined_18	Absent	Absent	Absent	Present	Absent	Absent	Absent	Present	Present	Absent	Absent	Absent	Absent	Present	Absent	Absent	Absent	Absent	Absent	Absent	Absent	Absent	Absent	Absent	Absent	Absent	Absent	Absent	Absent	Absent	Absent	Absent	Absent	Absent	Absent	Absent	Absent	Absent	Absent	Present	Present	Absent	Absent	Absent	Absent	Absent	Absent	Absent
MAG 22	Cabin_B_30	Absent	Absent	Present	Present	Absent	Absent	Absent	Present	Absent	Absent	Absent	Absent	Absent	Present	Absent	Absent	Absent	Absent	Absent	Absent	Absent	Absent	Absent	Absent	Absent	Absent	Absent	Absent	Absent	Absent	Absent	Absent	Absent	Absent	Absent	Absent	Absent	Absent	Absent	Absent	Present	Absent	Present	Absent	Present	Absent	Absent	Absent
MAG 25	Cabin_B_27	Absent	Absent	Absent	Present	Absent	Absent	Absent	Present	Present	Absent	Absent	Absent	Absent	Present	Absent	Absent	Absent	Absent	Absent	Absent	Absent	Absent	Absent	Absent	Absent	Absent	Absent	Absent	Absent	Absent	Absent	Absent	Absent	Absent	Absent	Absent	Absent	Absent	Absent	Present	Absent	Absent	Present	Absent	Absent	Absent	Absent	Absent
MAG 26	Cabin_Combined_37	Absent	Absent	Absent	Present	Absent	Absent	Absent	Present	Present	Absent	Absent	Absent	Absent	Present	Absent	Absent	Absent	Absent	Absent	Absent	Absent	Absent	Absent	Absent	Absent	Absent	Absent	Absent	Absent	Absent	Absent	Absent	Absent	Absent	Absent	Absent	Absent	Absent	Absent	Present	Present	Absent	Present	Absent	Absent	Absent	Absent	Absent
MAG 27	Cabin_B_8	Absent	Absent	Absent	Present	Absent	Absent	Absent	Present	Absent	Absent	Absent	Absent	Absent	Absent	Absent	Absent	Absent	Absent	Absent	Absent	Absent	Absent	Absent	Absent	Absent	Absent	Absent	Absent	Absent	Absent	Absent	Absent	Absent	Absent	Absent	Absent	Absent	Absent	Absent	Absent	Present	Absent	Present	Absent	Absent	Absent	Absent	Absent
MAG 28	Cabin_C_28	Absent	Absent	Absent	Present	Absent	Absent	Absent	Present	Absent	Absent	Absent	Absent	Absent	Absent	Absent	Absent	Absent	Absent	Absent	Absent	Absent	Absent	Absent	Absent	Absent	Absent	Absent	Absent	Absent	Absent	Absent	Absent	Present	Present	Absent	Absent	Absent	Absent	Absent	Absent	Present	Absent	Present	Absent	Present	Absent	Present	Present
MAG 29	Cabin_B_11	Absent	Absent	Absent	Absent	Absent	Absent	Absent	Present	Absent	Absent	Absent	Absent	Absent	Absent	Absent	Absent	Absent	Absent	Absent	Absent	Present	Absent	Absent	Absent	Absent	Absent	Absent	Absent	Absent	Absent	Absent	Absent	Absent	Absent	Absent	Absent	Absent	Absent	Absent	Absent	Present	Absent	Present	Absent	Absent	Absent	Absent	Absent
MAG 30	Cabin_A_35	Absent	Absent	Absent	Present	Absent	Absent	Absent	Present	Absent	Absent	Absent	Absent	Absent	Absent	Absent	Absent	Absent	Absent	Absent	Absent	Absent	Absent	Absent	Absent	Absent	Absent	Absent	Absent	Absent	Absent	Absent	Absent	Present	Present	Absent	Absent	Absent	Absent	Absent	Absent	Present	Present	Absent	Absent	Absent	Absent	Absent	Absent
MAG 31	Cabin_Combined_21	Absent	Absent	Absent	Absent	Absent	Absent	Absent	Present	Absent	Absent	Absent	Absent	Absent	Absent	Absent	Absent	Absent	Absent	Absent	Absent	Absent	Absent	Absent	Present	Absent	Absent	Absent	Absent	Absent	Absent	Absent	Absent	Present	Absent	Absent	Absent	Absent	Absent	Absent	Absent	Present	Absent	Absent	Absent	Absent	Absent	Absent	Absent
MAG 32	Cabin_C_42	Absent	Absent	Absent	Absent	Absent	Absent	Absent	Absent	Absent	Absent	Absent	Absent	Absent	Absent	Absent	Absent	Absent	Absent	Absent	Absent	Absent	Absent	Absent	Absent	Absent	Absent	Absent	Absent	Absent	Absent	Absent	Absent	Absent	Absent	Absent	Absent	Absent	Absent	Absent	Present	Present	Absent	Absent	Absent	Absent	Absent	Absent	Absent
[truncated: 156 more columns]

## Sheet: FunctionHit
	Category	Thermophilic specific	Amino acid utilization	Amino acid utilization	Amino acid utilization	Amino acid utilization	Amino acid utilization	Amino acid utilization	Amino acid utilization	Amino acid utilization	Ethanol fermentation	Ethanol fermentation	Fatty acid degradation	Aromatics degradation	Aromatics degradation	Aromatics degradation	Complex carbon degradation	Complex carbon degradation	Complex carbon degradation	Complex carbon degradation	Complex carbon degradation	Complex carbon degradation	Complex carbon degradation	Complex carbon degradation	Complex carbon degradation	Complex carbon degradation	Complex carbon degradation	Complex carbon degradation	Complex carbon degradation	Complex carbon degradation	Complex carbon degradation	Complex carbon degradation	Complex carbon degradation	Fermentation	Fermentation	Fermentation	Fermentation	Fermentation	Fermentation	C1 metabolism	C1 metabolism	C1 metabolism	C1 metabolism	C1 metabolism	Methane metabolism	Methane metabolism	Methane metabolism	Carbon fixation	Carbon fixation
	Function	Thermophilic specific	4-aminobutyrate aminotransferase and related aminotransferases	Aminotransferase class I and II	Phosphoserine aminotransferase	Ornithine/acetylornithine aminotransferase	Branched-chain amino acid aminotransferase/4-amino-4-deoxychorismate lyase	Aspartate/tyrosine/aromatic aminotransferase	Histidinol-phosphate/aromatic aminotransferase	Serine-pyruvate aminotransferase/archaeal aspartate aminotransferase	Acetate => Acetaldehyde	Acetaldehyde => Ethanol	acyl-CoA dehydrogenase	Protocatechuate/Catechol degradation	Phenol => Benzoyl-CoA	Benzoyl-CoA reduction	Cellulose degrading	Cellulose degrading	Cellulose degrading	Hemicullulose debranching	Hemicullulose debranching	Hemicullulose debranching	Endohemicellulases	Endohemicellulases	Other oligosaccharide degrading	Other oligosaccharide degrading	Other oligosaccharide degrading	Amylolytic enzymes	Amylolytic enzymes	Amylolytic enzymes	Amylolytic enzymes	Chitin degrading	Chitin degrading	Pyruvate oxidation	Alcohol utilization	Lactate utilization	Acetogenesis	Acetate to acetyl-CoA	Pyruvate <=> acetyl-CoA + formate	Methanol oxidation	Methyl amine -> formaldehyde	Formaldehyde oxidation	Formate oxidation	Aerobic CO oxidation	Methane oxidation - Partculate methane monooxygenase	Methane oxidation - Soluble methane monoxygenase	Methane production	CBB cycle - Rubisco	CBB cycle - Rubisco
	Gene abbreviation	rgy	4-aminobutyrate aminotransferase and related aminotransferases	aminotransferase class I and II	phosphoserine aminotransferase	ornithine/acetylornithine aminotransferase	branched-chain amino acid aminotransferase/4-amino-4-deoxychorismate lyase	aspartate/tyrosine/aromatic aminotransferase	histidinol-phosphate/aromatic aminotransferase	serine-pyruvate aminotransferase/archaeal aspartate aminotransferase	acetate => acetaldehyde	acetaldehyde => ethanol	acyl-CoA dehydrogenase	catA	ubiX||bsdC	bcrABCD	cellobiosidase	cellulase	beta-glucosidase	arabinosidase	beta-glucuronidase	alpha-L-rhamnosidase	mannan endo-1,4-beta-mannosidase	alpha-D-xyloside xylohydrolase	beta-xylosidase	beta-mannosidase	beta-galactosidase	alpha-amylase	glucoamylase	pullulanase	isoamylase	chitiniase	hexosaminidase	porA	adh	ldh	acdA||ack||pta	acs	pflD	mxaF or mdh	mauAB	fdhA||fghA||frmA||mycoS_dep_FDH||fae	fdoG||fdwB||fdoH||fdhAB	coxS||coxM||coxL	pmoABC	mmoBD	mcrABC	Form I	Form II
MAG 01	Cabin_Combined_108	Absent	Absent	Absent	Absent	Absent	Absent	Absent	Absent	Absent	Absent	Absent	Absent	Absent	Present	Present	Absent	Absent	Absent	Absent	Absent	Absent	Absent	Absent	Absent	Absent	Absent	Absent	Present	Absent	Absent	Absent	Absent	Absent	Absent	Absent	Present	Present	Absent	Absent	Absent	Absent	Absent	Absent	Absent	Absent	Absent	Absent	Absent
MAG 02	Cabin_Combined_90	Absent	Absent	Absent	Present	Absent	Absent	Absent	Present	Absent	Absent	Absent	Absent	Absent	Absent	Absent	Absent	Absent	Absent	Absent	Absent	Absent	Absent	Absent	Absent	Absent	Absent	Absent	Absent	Absent	Absent	Absent	Absent	Absent	Absent	Absent	Present	Present	Absent	Absent	Absent	Absent	Absent	Present	Absent	Absent	Absent	Absent	Absent
MAG 03	Cabin_A_14	Absent	Absent	Absent	Present	Absent	Absent	Absent	Present	Absent	Absent	Absent	Absent	Absent	Absent	Absent	Absent	Absent	Absent	Absent	Absent	Absent	Absent	Absent	Absent	Absent	Absent	Absent	Absent	Absent	Absent	Absent	Absent	Present	Absent	Absent	Absent	Present	Absent	Absent	Absent	Absent	Present	Present	Absent	Absent	Absent	Present	Absent
MAG 04	Cabin_A_25	Absent	Absent	Absent	Present	Absent	Absent	Absent	Present	Absent	Absent	Absent	Absent	Absent	Absent	Absent	Absent	Absent	Absent	Absent	Absent	Absent	Absent	Absent	Absent	Absent	Absent	Absent	Absent	Absent	Absent	Absent	Absent	Absent	Absent	Absent	Absent	Present	Absent	Absent	Absent	Absent	Absent	Present	Absent	Absent	Absent	Present	Absent
MAG 05	Cabin_C_30	Absent	Absent	Absent	Present	Absent	Absent	Absent	Absent	Absent	Absent	Absent	Absent	Absent	Absent	Absent	Absent	Absent	Absent	Absent	Absent	Absent	Absent	Absent	Absent	Absent	Absent	Absent	Absent	Absent	Absent	Absent	Absent	Present	Absent	Absent	Absent	Present	Absent	Absent	Absent	Absent	Present	Present	Absent	Absent	Absent	Present	Absent
MAG 06	Cabin_Combined_109	Absent	Absent	Absent	Present	Absent	Absent	Absent	Present	Absent	Absent	Absent	Absent	Absent	Present	Present	Absent	Absent	Absent	Absent	Absent	Absent	Absent	Absent	Absent	Absent	Absent	Absent	Absent	Absent	Absent	Absent	Absent	Absent	Absent	Absent	Absent	Present	Absent	Absent	Absent	Absent	Absent	Present	Absent	Absent	Absent	Absent	Absent
MAG 08	Cabin_Combined_60	Absent	Absent	Absent	Present	Absent	Absent	Absent	Absent	Absent	Absent	Absent	Absent	Absent	Absent	Absent	Absent	Present	Absent	Absent	Absent	Absent	Absent	Absent	Absent	Absent	Absent	Absent	Absent	Absent	Absent	Absent	Absent	Present	Absent	Absent	Absent	Present	Absent	Absent	Absent	Absent	Absent	Absent	Absent	Absent	Absent	Absent	Absent
MAG 09	Cabin_C_65	Absent	Absent	Absent	Present	Absent	Absent	Absent	Absent	Absent	Absent	Absent	Absent	Absent	Absent	Absent	Absent	Absent	Absent	Absent	Present	Absent	Absent	Absent	Absent	Absent	Absent	Absent	Absent	Absent	Absent	Absent	Absent	Present	Absent	Absent	Absent	Present	Absent	Absent	Absent	Absent	Absent	Present	Absent	Absent	Absent	Absent	Absent
MAG 10	Cabin_Combined_56	Absent	Absent	Absent	Present	Absent	Absent	Absent	Absent	Absent	Absent	Absent	Absent	Absent	Absent	Absent	Absent	Absent	Absent	Absent	Absent	Absent	Absent	Absent	Absent	Absent	Absent	Absent	Absent	Absent	Absent	Absent	Absent	Present	Absent	Absent	Absent	Present	Absent	Absent	Absent	Absent	Absent	Absent	Absent	Absent	Absent	Absent	Absent
MAG 11	Cabin_Combined_77	Absent	Absent	Absent	Present	Absent	Absent	Absent	Present	Absent	Absent	Absent	Absent	Absent	Absent	Present	Absent	Absent	Absent	Absent	Absent	Absent	Absent	Absent	Absent	Absent	Absent	Absent	Absent	Absent	Absent	Absent	Absent	Absent	Absent	Absent	Present	Absent	Absent	Absent	Absent	Absent	Absent	Absent	Absent	Absent	Absent	Absent	Absent
MAG 12	Cabin_C_37	Absent	Absent	Absent	Present	Absent	Absent	Absent	Present	Absent	Absent	Absent	Absent	Absent	Absent	Absent	Absent	Absent	Absent	Absent	Absent	Absent	Absent	Absent	Absent	Absent	Absent	Absent	Absent	Absent	Present	Absent	Absent	Absent	Absent	Absent	Present	Present	Absent	Absent	Absent	Absent	Absent	Present	Absent	Absent	Absent	Absent	Absent
MAG 13	Cabin_A_27	Absent	Absent	Absent	Present	Absent	Absent	Absent	Absent	Absent	Absent	Absent	Absent	Absent	Absent	Absent	Absent	Absent	Absent	Absent	Absent	Absent	Absent	Absent	Absent	Absent	Absent	Absent	Present	Absent	Absent	Absent	Absent	Absent	Absent	Absent	Present	Absent	Absent	Absent	Absent	Absent	Absent	Absent	Absent	Absent	Absent	Absent	Absent
MAG 14	Cabin_B_6	Absent	Absent	Absent	Absent	Absent	Absent	Absent	Present	Absent	Absent	Absent	Absent	Absent	Present	Present	Absent	Absent	Absent	Absent	Absent	Absent	Absent	Absent	Absent	Absent	Absent	Absent	Absent	Absent	Absent	Absent	Absent	Absent	Absent	Absent	Present	Present	Absent	Absent	Absent	Absent	Present	Absent	Absent	Absent	Absent	Absent	Absent
MAG 15	Cabin_C_38	Absent	Absent	Present	Absent	Absent	Absent	Absent	Present	Absent	Absent	Absent	Absent	Absent	Present	Present	Absent	Absent	Absent	Absent	Absent	Absent	Absent	Absent	Absent	Absent	Absent	Absent	Absent	Absent	Absent	Absent	Absent	Absent	Absent	Absent	Present	Present	Absent	Absent	Absent	Absent	Present	Absent	Absent	Absent	Absent	Absent	Absent
MAG 16	Cabin_B_29	Absent	Absent	Absent	Present	Absent	Absent	Absent	Present	Absent	Absent	Absent	Absent	Absent	Absent	Absent	Absent	Absent	Absent	Absent	Absent	Absent	Absent	Present	Absent	Present	Absent	Absent	Present	Present	Absent	Absent	Absent	Present	Absent	Present	Absent	Present	Absent	Absent	Absent	Absent	Present	Absent	Absent	Absent	Absent	Absent	Absent
MAG 17	Cabin_C_3	Absent	Absent	Absent	Absent	Absent	Absent	Absent	Absent	Absent	Absent	Absent	Absent	Absent	Absent	Absent	Absent	Absent	Absent	Absent	Absent	Absent	Absent	Absent	Absent	Absent	Absent	Absent	Absent	Absent	Absent	Absent	Absent	Absent	Absent	Absent	Absent	Absent	Absent	Absent	Absent	Absent	Absent	Absent	Absent	Absent	Absent	Absent	Absent
MAG 18	Cabin_C_50	Absent	Absent	Absent	Absent	Absent	Absent	Absent	Present	Absent	Absent	Absent	Absent	Absent	Present	Absent	Absent	Absent	Absent	Absent	Absent	Absent	Absent	Absent	Absent	Present	Absent	Absent	Present	Absent	Absent	Absent	Absent	Absent	Absent	Present	Present	Present	Absent	Absent	Absent	Absent	Absent	Absent	Absent	Absent	Absent	Absent	Absent
MAG 19	Cabin_C_9	Absent	Absent	Absent	Absent	Absent	Absent	Absent	Present	Absent	Absent	Absent	Absent	Absent	Present	Absent	Absent	Absent	Absent	Absent	Absent	Present	Absent	Present	Present	Present	Absent	Absent	Present	Absent	Absent	Absent	Absent	Absent	Absent	Present	Present	Present	Absent	Absent	Absent	Absent	Absent	Absent	Absent	Absent	Absent	Absent	Absent
MAG 20	Cabin_B_32	Absent	Absent	Absent	Present	Absent	Absent	Absent	Present	Absent	Absent	Absent	Absent	Absent	Absent	Absent	Absent	Absent	Absent	Absent	Absent	Absent	Absent	Absent	Absent	Absent	Absent	Absent	Absent	Absent	Absent	Absent	Absent	Absent	Absent	Absent	Present	Present	Absent	Present	Absent	Present	Present	Absent	Absent	Absent	Absent	Absent	Absent
MAG 21	Cabin_Combined_18	Absent	Absent	Absent	Present	Absent	Absent	Absent	Present	Present	Absent	Absent	Absent	Absent	Present	Absent	Absent	Absent	Absent	Absent	Absent	Absent	Absent	Absent	Absent	Absent	Absent	Absent	Absent	Absent	Absent	Absent	Absent	Absent	Absent	Absent	Present	Absent	Absent	Absent	Absent	Absent	Absent	Absent	Absent	Absent	Absent	Absent	Present
MAG 22	Cabin_B_30	Absent	Absent	Present	Present	Absent	Absent	Absent	Present	Absent	Absent	Absent	Absent	Absent	Present	Absent	Absent	Absent	Absent	Absent	Absent	Absent	Absent	Absent	Absent	Absent	Absent	Absent	Absent	Absent	Absent	Absent	Absent	Absent	Absent	Absent	Present	Present	Absent	Present	Absent	Present	Present	Present	Absent	Absent	Absent	Present	Absent
MAG 25	Cabin_B_27	Absent	Absent	Absent	Present	Absent	Absent	Absent	Present	Present	Absent	Absent	Absent	Absent	Present	Absent	Absent	Absent	Absent	Absent	Absent	Absent	Absent	Absent	Absent	Absent	Absent	Absent	Absent	Absent	Absent	Absent	Absent	Absent	Absent	Absent	Present	Present	Absent	Absent	Absent	Absent	Absent	Absent	Absent	Absent	Absent	Present	Present
MAG 26	Cabin_Combined_37	Absent	Absent	Absent	Present	Absent	Absent	Absent	Present	Present	Absent	Absent	Absent	Absent	Present	Absent	Absent	Absent	Absent	Absent	Absent	Absent	Absent	Absent	Absent	Absent	Absent	Absent	Absent	Absent	Absent	Absent	Absent	Absent	Absent	Absent	Present	Present	Absent	Absent	Absent	Absent	Present	Absent	Absent	Absent	Absent	Present	Present
MAG 27	Cabin_B_8	Absent	Absent	Absent	Present	Absent	Absent	Absent	Present	Absent	Absent	Absent	Absent	Absent	Absent	Absent	Absent	Absent	Absent	Absent	Absent	Absent	Absent	Absent	Absent	Absent	Absent	Absent	Absent	Absent	Absent	Absent	Absent	Absent	Absent	Absent	Present	Present	Absent	Absent	Absent	Absent	Absent	Absent	Absent	Absent	Absent	Absent	Absent
MAG 28	Cabin_C_28	Absent	Absent	Absent	Present	Absent	Absent	Absent	Present	Absent	Absent	Absent	Absent	Absent	Absent	Absent	Absent	Absent	Absent	Absent	Absent	Absent	Absent	Absent	Absent	Absent	Absent	Absent	Absent	Present	Present	Absent	Absent	Absent	Absent	Absent	Present	Present	Absent	Present	Present	Present	Present	Present	Absent	Absent	Absent	Absent	Absent
MAG 29	Cabin_B_11	Absent	Absent	Absent	Absent	Absent	Absent	Absent	Present	Absent	Absent	Absent	Absent	Absent	Absent	Absent	Absent	Present	Absent	Absent	Absent	Absent	Absent	Absent	Absent	Absent	Absent	Absent	Absent	Absent	Absent	Absent	Absent	Absent	Absent	Absent	Present	Present	Absent	Absent	Absent	Absent	Absent	Absent	Absent	Absent	Absent	Absent	Absent
MAG 30	Cabin_A_35	Absent	Absent	Absent	Present	Absent	Absent	Absent	Present	Absent	Absent	Absent	Absent	Absent	Absent	Absent	Absent	Absent	Absent	Absent	Absent	Absent	Absent	Absent	Absent	Absent	Absent	Absent	Absent	Present	Present	Absent	Absent	Absent	Absent	Absent	Present	Absent	Absent	Absent	Absent	Absent	Absent	Absent	Absent	Absent	Absent	Absent	Absent
MAG 31	Cabin_Combined_21	Absent	Absent	Absent	Absent	Absent	Absent	Absent	Present	Absent	Absent	Absent	Absent	Absent	Absent	Absent	Absent	Absent	Absent	Absent	Present	Absent	Absent	Absent	Absent	Absent	Absent	Absent	Absent	Present	Absent	Absent	Absent	Absent	Absent	Absent	Present	Absent	Absent	Absent	Absent	Absent	Absent	Absent	Absent	Absent	Absent	Absent	Absent
MAG 32	Cabin_C_42	Absent	Absent	Absent	Absent	Absent	Absent	Absent	Absent	Absent	Absent	Absent	Absent	Absent	Absent	Absent	Absent	Absent	Absent	Absent	Absent	Absent	Absent	Absent	Absent	Absent	Absent	Absent	Absent	Absent	Absent	Absent	Absent	Absent	Absent	Absent	Present	Absent	Absent	Absent	Absent	Absent	Absent	Absent	Absent	Absent	Absent	Absent	Absent
[truncated: 59 more columns]

## Sheet: KEGGModuleHit
	Module ID	M00001	M00002	M00003	M00004	M00005	M00006	M00007	M00008	M00009	M00010	M00011	M00012	M00013	M00014	M00015	M00016	M00017	M00018	M00019	M00020	M00021	M00022	M00023	M00024	M00025	M00026	M00027	M00028	M00029	M00030	M00031	M00032	M00033	M00034	M00035	M00036	M00037	M00038	M00039	M00040	M00042	M00043	M00044	M00045	M00046	M00047	M00048	M00049
	Module	Glycolysis (Embden-Meyerhof pathway), glucose => pyruvate	Glycolysis, core module involving three-carbon compounds	Gluconeogenesis, oxaloacetate => fructose-6P	Pentose phosphate pathway (Pentose phosphate cycle)	PRPP biosynthesis, ribose 5P => PRPP	Pentose phosphate pathway, oxidative phase, glucose 6P => ribulose 5P	Pentose phosphate pathway, non-oxidative phase, fructose 6P => ribose 5P	Entner-Doudoroff pathway, glucose-6P => glyceraldehyde-3P + pyruvate	Citrate cycle (TCA cycle, Krebs cycle)	Citrate cycle, first carbon oxidation, oxaloacetate => 2-oxoglutarate	Citrate cycle, second carbon oxidation, 2-oxoglutarate => oxaloacetate	Glyoxylate cycle	Malonate semialdehyde pathway, propanoyl-CoA => acetyl-CoA	Glucuronate pathway (uronate pathway)	Proline biosynthesis, glutamate => proline	Lysine biosynthesis, succinyl-DAP pathway, aspartate => lysine	Methionine biosynthesis, apartate => homoserine => methionine	Threonine biosynthesis, aspartate => homoserine => threonine	Valine/isoleucine biosynthesis, pyruvate => valine / 2-oxobutanoate => isoleucine	Serine biosynthesis, glycerate-3P => serine	Cysteine biosynthesis, serine => cysteine	Shikimate pathway, phosphoenolpyruvate + erythrose-4P => chorismate	Tryptophan biosynthesis, chorismate => tryptophan	Phenylalanine biosynthesis, chorismate => phenylalanine	Tyrosine biosynthesis, chorismate => tyrosine	Histidine biosynthesis, PRPP => histidine	GABA (gamma-Aminobutyrate) shunt	Ornithine biosynthesis, glutamate => ornithine	Urea cycle	Lysine biosynthesis, AAA pathway, 2-oxoglutarate => 2-aminoadipate => lysine	Lysine biosynthesis, mediated by LysW, 2-aminoadipate => lysine	Lysine degradation, lysine => saccharopine => acetoacetyl-CoA	Ectoine biosynthesis, aspartate => ectoine	Methionine salvage pathway	Methionine degradation	Leucine degradation, leucine => acetoacetate + acetyl-CoA	Melatonin biosynthesis, tryptophan => serotonin => melatonin	Tryptophan metabolism, tryptophan => kynurenine => 2-aminomuconate	Monolignol biosynthesis, phenylalanine/tyrosine => monolignol	Tyrosine biosynthesis, prephanate => pretyrosine => tyrosine	Catecholamine biosynthesis, tyrosine => dopamine => noradrenaline => adrenaline	Thyroid hormone biosynthesis, tyrosine => triiodothyronine/thyroxine	Tyrosine degradation, tyrosine => homogentisate	Histidine degradation, histidine => N-formiminoglutamate => glutamate	Pyrimidine degradation, uracil => beta-alanine, thymine => 3-aminoisobutanoate	Creatine pathway	Inosine monophosphate biosynthesis, PRPP + glutamine => IMP	Adenine ribonucleotide biosynthesis, IMP => ADP,ATP
	Module Category	Central carbohydrate metabolism	Central carbohydrate metabolism	Central carbohydrate metabolism	Central carbohydrate metabolism	Central carbohydrate metabolism	Central carbohydrate metabolism	Central carbohydrate metabolism	Central carbohydrate metabolism	Central carbohydrate metabolism	Central carbohydrate metabolism	Central carbohydrate metabolism	Other carbohydrate metabolism	Other carbohydrate metabolism	Other carbohydrate metabolism	Arginine and proline metabolism	Lysine metabolism	Cysteine and methionine metabolism	Serine and threonine metabolism	Branched-chain amino acid metabolism	Serine and threonine metabolism	Cysteine and methionine metabolism	Aromatic amino acid metabolism	Aromatic amino acid metabolism	Aromatic amino acid metabolism	Aromatic amino acid metabolism	Histidine metabolism	Other amino acid metabolism	Arginine and proline metabolism	Arginine and proline metabolism	Lysine metabolism	Lysine metabolism	Lysine metabolism	Serine and threonine metabolism	Cysteine and methionine metabolism	Cysteine and methionine metabolism	Branched-chain amino acid metabolism	Aromatic amino acid metabolism	Aromatic amino acid metabolism	Biosynthesis of other secondary metabolites	Aromatic amino acid metabolism	Aromatic amino acid metabolism	Aromatic amino acid metabolism	Aromatic amino acid metabolism	Histidine metabolism	Pyrimidine metabolism	Arginine and proline metabolism	Purine metabolism	Purine metabolism
MAG 01	Cabin_Combined_108	Absent	Absent	Absent	Present	Present	Present	Present	Absent	Present	Absent	Present	Absent	Absent	Absent	Absent	Absent	Absent	Absent	Absent	Absent	Absent	Absent	Absent	Absent	Absent	Absent	Absent	Absent	Absent	Absent	Present	Absent	Absent	Absent	Present	Absent	Absent	Absent	Absent	Absent	Absent	Absent	Absent	Absent	Absent	Absent	Absent	Present
MAG 02	Cabin_Combined_90	Absent	Absent	Absent	Absent	Present	Present	Absent	Absent	Present	Present	Present	Absent	Absent	Absent	Absent	Present	Absent	Present	Present	Absent	Absent	Absent	Present	Absent	Absent	Absent	Absent	Present	Absent	Absent	Absent	Absent	Absent	Absent	Present	Absent	Absent	Absent	Absent	Absent	Absent	Absent	Absent	Absent	Absent	Absent	Absent	Present
MAG 03	Cabin_A_14	Absent	Present	Absent	Absent	Present	Absent	Present	Absent	Present	Absent	Present	Absent	Absent	Absent	Present	Present	Absent	Present	Present	Absent	Present	Present	Present	Absent	Absent	Absent	Absent	Absent	Absent	Absent	Absent	Absent	Absent	Absent	Absent	Absent	Absent	Absent	Absent	Absent	Absent	Absent	Absent	Present	Absent	Absent	Absent	Absent
MAG 04	Cabin_A_25	Present	Present	Present	Absent	Present	Absent	Present	Absent	Present	Absent	Present	Absent	Absent	Absent	Present	Present	Absent	Present	Present	Absent	Present	Present	Present	Absent	Absent	Absent	Absent	Present	Absent	Absent	Absent	Absent	Absent	Absent	Absent	Absent	Absent	Absent	Absent	Absent	Absent	Absent	Absent	Present	Absent	Absent	Present	Present
MAG 05	Cabin_C_30	Absent	Present	Present	Present	Present	Absent	Present	Absent	Present	Absent	Present	Absent	Absent	Absent	Present	Present	Absent	Present	Present	Absent	Absent	Present	Absent	Absent	Absent	Absent	Absent	Present	Absent	Absent	Absent	Absent	Absent	Absent	Absent	Absent	Absent	Absent	Absent	Absent	Absent	Absent	Absent	Present	Absent	Absent	Absent	Absent
MAG 06	Cabin_Combined_109	Present	Present	Present	Present	Present	Present	Present	Absent	Present	Absent	Present	Absent	Absent	Absent	Present	Present	Absent	Present	Present	Present	Present	Present	Present	Absent	Absent	Absent	Absent	Absent	Absent	Absent	Absent	Absent	Absent	Absent	Absent	Absent	Absent	Absent	Absent	Absent	Absent	Absent	Absent	Present	Absent	Absent	Present	Present
MAG 08	Cabin_Combined_60	Present	Present	Present	Present	Present	Present	Present	Absent	Absent	Absent	Absent	Absent	Absent	Absent	Present	Present	Absent	Present	Present	Present	Present	Present	Present	Absent	Absent	Absent	Absent	Absent	Absent	Absent	Absent	Absent	Absent	Absent	Absent	Absent	Absent	Absent	Absent	Absent	Absent	Absent	Absent	Present	Absent	Absent	Absent	Present
MAG 09	Cabin_C_65	Present	Present	Present	Absent	Present	Absent	Present	Absent	Present	Present	Present	Present	Absent	Absent	Present	Present	Absent	Present	Present	Present	Absent	Present	Present	Absent	Absent	Absent	Absent	Absent	Absent	Absent	Absent	Absent	Absent	Absent	Absent	Absent	Absent	Absent	Absent	Absent	Absent	Absent	Absent	Present	Absent	Absent	Present	Present
MAG 10	Cabin_Combined_56	Present	Present	Present	Absent	Present	Absent	Present	Absent	Present	Absent	Present	Absent	Absent	Absent	Absent	Absent	Absent	Absent	Absent	Absent	Absent	Absent	Present	Absent	Absent	Present	Absent	Absent	Absent	Absent	Absent	Absent	Absent	Absent	Present	Absent	Absent	Present	Absent	Absent	Absent	Absent	Absent	Present	Absent	Absent	Absent	Present
MAG 11	Cabin_Combined_77	Absent	Present	Present	Present	Present	Present	Present	Present	Present	Absent	Present	Present	Absent	Absent	Absent	Absent	Absent	Present	Present	Absent	Absent	Present	Present	Absent	Absent	Present	Absent	Present	Absent	Absent	Absent	Absent	Absent	Absent	Absent	Absent	Absent	Absent	Absent	Absent	Absent	Absent	Absent	Present	Absent	Absent	Present	Present
MAG 12	Cabin_C_37	Present	Present	Present	Present	Present	Present	Present	Absent	Present	Absent	Present	Present	Absent	Absent	Present	Present	Absent	Present	Absent	Absent	Absent	Present	Absent	Absent	Absent	Absent	Absent	Absent	Absent	Absent	Absent	Absent	Absent	Absent	Present	Present	Absent	Absent	Absent	Absent	Absent	Absent	Absent	Present	Present	Absent	Absent	Present
MAG 13	Cabin_A_27	Absent	Present	Absent	Present	Present	Present	Present	Absent	Absent	Absent	Absent	Absent	Absent	Absent	Absent	Absent	Absent	Absent	Absent	Absent	Present	Absent	Present	Absent	Absent	Absent	Absent	Absent	Absent	Absent	Absent	Absent	Absent	Absent	Present	Present	Absent	Absent	Absent	Absent	Absent	Absent	Absent	Present	Absent	Absent	Absent	Present
MAG 14	Cabin_B_6	Absent	Present	Absent	Present	Present	Present	Present	Absent	Present	Absent	Present	Present	Absent	Absent	Absent	Absent	Absent	Present	Absent	Absent	Present	Present	Present	Absent	Absent	Absent	Absent	Present	Present	Absent	Absent	Absent	Absent	Absent	Present	Absent	Absent	Absent	Absent	Absent	Absent	Absent	Absent	Present	Absent	Absent	Absent	Present
MAG 15	Cabin_C_38	Present	Present	Present	Present	Present	Present	Present	Present	Present	Absent	Present	Absent	Absent	Absent	Present	Absent	Present	Present	Present	Absent	Present	Present	Present	Absent	Absent	Present	Absent	Present	Present	Absent	Absent	Absent	Absent	Absent	Absent	Absent	Absent	Absent	Absent	Absent	Absent	Absent	Absent	Absent	Absent	Absent	Present	Present
MAG 16	Cabin_B_29	Absent	Absent	Absent	Absent	Absent	Absent	Absent	Absent	Absent	Absent	Absent	Absent	Absent	Absent	Absent	Absent	Absent	Absent	Absent	Absent	Absent	Absent	Absent	Absent	Absent	Absent	Absent	Absent	Absent	Absent	Absent	Absent	Absent	Absent	Absent	Absent	Absent	Absent	Absent	Absent	Absent	Absent	Absent	Absent	Absent	Absent	Absent	Absent
MAG 17	Cabin_C_3	Present	Present	Absent	Present	Present	Absent	Present	Absent	Absent	Present	Absent	Absent	Absent	Absent	Present	Absent	Absent	Present	Present	Absent	Absent	Present	Present	Absent	Absent	Absent	Absent	Absent	Absent	Absent	Absent	Absent	Absent	Absent	Absent	Absent	Absent	Absent	Absent	Absent	Absent	Absent	Absent	Absent	Absent	Absent	Present	Present
MAG 18	Cabin_C_50	Present	Present	Present	Present	Present	Present	Present	Absent	Present	Absent	Present	Absent	Absent	Absent	Present	Present	Absent	Present	Present	Absent	Absent	Present	Present	Absent	Absent	Present	Absent	Present	Absent	Absent	Absent	Absent	Absent	Absent	Absent	Absent	Absent	Absent	Absent	Absent	Absent	Absent	Absent	Absent	Absent	Absent	Present	Present
MAG 19	Cabin_C_9	Present	Present	Present	Present	Present	Absent	Present	Present	Present	Present	Present	Present	Absent	Absent	Absent	Present	Absent	Present	Present	Present	Absent	Present	Present	Absent	Absent	Present	Absent	Present	Present	Absent	Absent	Absent	Absent	Absent	Present	Absent	Absent	Absent	Absent	Absent	Absent	Absent	Absent	Present	Absent	Absent	Absent	Present
MAG 20	Cabin_B_32	Present	Present	Present	Present	Present	Present	Present	Absent	Present	Absent	Present	Absent	Absent	Absent	Present	Present	Absent	Present	Present	Present	Present	Present	Present	Absent	Absent	Present	Absent	Present	Present	Absent	Absent	Absent	Absent	Absent	Absent	Absent	Absent	Absent	Absent	Absent	Absent	Absent	Absent	Absent	Absent	Absent	Present	Present
MAG 21	Cabin_Combined_18	Present	Present	Present	Present	Present	Present	Present	Present	Present	Present	Present	Present	Absent	Absent	Present	Present	Absent	Present	Present	Absent	Present	Present	Present	Absent	Present	Present	Absent	Present	Present	Absent	Absent	Absent	Absent	Absent	Present	Present	Absent	Absent	Absent	Absent	Absent	Absent	Present	Absent	Absent	Absent	Present	Present
MAG 22	Cabin_B_30	Present	Present	Present	Present	Present	Present	Present	Absent	Present	Absent	Present	Present	Absent	Absent	Present	Present	Absent	Present	Present	Present	Present	Present	Present	Absent	Absent	Present	Absent	Present	Absent	Absent	Absent	Absent	Absent	Absent	Present	Absent	Absent	Absent	Absent	Absent	Absent	Absent	Absent	Absent	Absent	Absent	Present	Present
MAG 25	Cabin_B_27	Present	Present	Present	Present	Present	Absent	Present	Absent	Present	Absent	Present	Present	Absent	Absent	Present	Present	Absent	Present	Present	Present	Present	Absent	Present	Absent	Absent	Present	Absent	Present	Absent	Absent	Absent	Absent	Absent	Absent	Present	Absent	Absent	Absent	Absent	Absent	Absent	Absent	Absent	Absent	Absent	Absent	Present	Present
MAG 26	Cabin_Combined_37	Absent	Absent	Present	Present	Present	Present	Present	Absent	Present	Present	Absent	Present	Absent	Absent	Absent	Present	Absent	Present	Present	Present	Present	Present	Present	Absent	Absent	Present	Absent	Present	Absent	Absent	Absent	Absent	Absent	Absent	Absent	Present	Absent	Absent	Absent	Absent	Absent	Absent	Absent	Absent	Absent	Absent	Present	Present
MAG 27	Cabin_B_8	Present	Present	Present	Present	Present	Present	Present	Present	Present	Present	Present	Present	Absent	Absent	Absent	Present	Absent	Present	Present	Absent	Present	Present	Present	Absent	Absent	Present	Absent	Absent	Absent	Absent	Absent	Absent	Absent	Absent	Absent	Present	Absent	Absent	Absent	Absent	Absent	Absent	Absent	Present	Absent	Absent	Present	Present
MAG 28	Cabin_C_28	Present	Present	Present	Present	Present	Present	Present	Absent	Present	Present	Present	Absent	Absent	Absent	Absent	Present	Absent	Present	Absent	Absent	Absent	Present	Present	Absent	Absent	Absent	Absent	Present	Absent	Absent	Absent	Absent	Absent	Absent	Present	Present	Absent	Absent	Absent	Absent	Absent	Absent	Present	Present	Absent	Absent	Absent	Present
MAG 29	Cabin_B_11	Present	Present	Absent	Present	Present	Absent	Present	Absent	Absent	Absent	Absent	Absent	Absent	Absent	Present	Absent	Absent	Present	Present	Absent	Present	Absent	Present	Absent	Absent	Absent	Absent	Present	Absent	Absent	Absent	Absent	Absent	Absent	Absent	Absent	Absent	Absent	Absent	Absent	Absent	Absent	Absent	Absent	Absent	Absent	Absent	Present
MAG 30	Cabin_A_35	Present	Present	Absent	Absent	Present	Absent	Present	Absent	Absent	Absent	Absent	Absent	Absent	Absent	Absent	Absent	Absent	Present	Present	Absent	Present	Absent	Present	Absent	Absent	Absent	Absent	Absent	Absent	Absent	Absent	Absent	Absent	Absent	Absent	Absent	Absent	Absent	Absent	Absent	Absent	Absent	Absent	Absent	Absent	Absent	Absent	Present
MAG 31	Cabin_Combined_21	Present	Present	Present	Present	Present	Absent	Present	Absent	Absent	Absent	Present	Absent	Absent	Absent	Absent	Absent	Absent	Absent	Absent	Absent	Absent	Absent	Absent	Absent	Absent	Absent	Absent	Absent	Absent	Absent	Absent	Absent	Absent	Absent	Absent	Absent	Absent	Absent	Absent	Absent	Absent	Absent	Absent	Absent	Absent	Absent	Absent	Present
MAG 32	Cabin_C_42	Present	Present	Present	Present	Present	Absent	Present	Absent	Present	Absent	Present	Absent	Absent	Absent	Present	Present	Absent	Present	Present	Absent	Absent	Present	Present	Absent	Absent	Present	Absent	Present	Absent	Absent	Absent	Absent	Absent	Absent	Absent	Absent	Absent	Absent	Absent	Absent	Absent	Absent	Absent	Absent	Absent	Absent	Present	Present
[truncated: 716 more columns]

## Sheet: KEGGModuleStepHit
	Module step	M00001+01	M00001+02	M00001+03	M00001+04	M00001+05	M00001+06	M00001+07	M00001+08	M00001+09	M00001+10	M00002+01	M00002+02	M00002+03	M00002+04	M00002+05	M00002+06	M00003+01	M00003+02	M00003+03	M00003+04	M00003+05	M00003+06	M00003+07	M00004+01	M00004+02	M00004+03	M00004+04	M00004+05	M00004+06	M00004+07	M00004+08	M00005+01	M00006+01	M00006+02	M00006+03	M00007+01	M00007+02	M00007+03	M00007+04	M00008+01	M00008+02	M00008+03	M00008+04	M00009+01	M00009+02	M00009+03	M00009+04	M00009+05
	Module	Glycolysis (Embden-Meyerhof pathway), glucose => pyruvate	Glycolysis (Embden-Meyerhof pathway), glucose => pyruvate	Glycolysis (Embden-Meyerhof pathway), glucose => pyruvate	Glycolysis (Embden-Meyerhof pathway), glucose => pyruvate	Glycolysis (Embden-Meyerhof pathway), glucose => pyruvate	Glycolysis (Embden-Meyerhof pathway), glucose => pyruvate	Glycolysis (Embden-Meyerhof pathway), glucose => pyruvate	Glycolysis (Embden-Meyerhof pathway), glucose => pyruvate	Glycolysis (Embden-Meyerhof pathway), glucose => pyruvate	Glycolysis (Embden-Meyerhof pathway), glucose => pyruvate	Glycolysis, core module involving three-carbon compounds	Glycolysis, core module involving three-carbon compounds	Glycolysis, core module involving three-carbon compounds	Glycolysis, core module involving three-carbon compounds	Glycolysis, core module involving three-carbon compounds	Glycolysis, core module involving three-carbon compounds	Gluconeogenesis, oxaloacetate => fructose-6P	Gluconeogenesis, oxaloacetate => fructose-6P	Gluconeogenesis, oxaloacetate => fructose-6P	Gluconeogenesis, oxaloacetate => fructose-6P	Gluconeogenesis, oxaloacetate => fructose-6P	Gluconeogenesis, oxaloacetate => fructose-6P	Gluconeogenesis, oxaloacetate => fructose-6P	Pentose phosphate pathway (Pentose phosphate cycle)	Pentose phosphate pathway (Pentose phosphate cycle)	Pentose phosphate pathway (Pentose phosphate cycle)	Pentose phosphate pathway (Pentose phosphate cycle)	Pentose phosphate pathway (Pentose phosphate cycle)	Pentose phosphate pathway (Pentose phosphate cycle)	Pentose phosphate pathway (Pentose phosphate cycle)	Pentose phosphate pathway (Pentose phosphate cycle)	PRPP biosynthesis, ribose 5P => PRPP	Pentose phosphate pathway, oxidative phase, glucose 6P => ribulose 5P	Pentose phosphate pathway, oxidative phase, glucose 6P => ribulose 5P	Pentose phosphate pathway, oxidative phase, glucose 6P => ribulose 5P	Pentose phosphate pathway, non-oxidative phase, fructose 6P => ribose 5P	Pentose phosphate pathway, non-oxidative phase, fructose 6P => ribose 5P	Pentose phosphate pathway, non-oxidative phase, fructose 6P => ribose 5P	Pentose phosphate pathway, non-oxidative phase, fructose 6P => ribose 5P	Entner-Doudoroff pathway, glucose-6P => glyceraldehyde-3P + pyruvate	Entner-Doudoroff pathway, glucose-6P => glyceraldehyde-3P + pyruvate	Entner-Doudoroff pathway, glucose-6P => glyceraldehyde-3P + pyruvate	Entner-Doudoroff pathway, glucose-6P => glyceraldehyde-3P + pyruvate	Citrate cycle (TCA cycle, Krebs cycle)	Citrate cycle (TCA cycle, Krebs cycle)	Citrate cycle (TCA cycle, Krebs cycle)	Citrate cycle (TCA cycle, Krebs cycle)	Citrate cycle (TCA cycle, Krebs cycle)
	KO id	(K00844,K12407,K00845,K00886,K08074,K00918)	(K01810,K06859,K13810,K15916)	(K00850,K16370,K00918)	(K01623,K01624,K11645,K16305,K16306)	K01803	((K00134,K00150)	K00927,K11389)	(K01834,K15633,K15634,K15635)	K01689	(K00873,K12406)	K01803	((K00134,K00150)	K00927,K11389)	(K01834,K15633,K15634,K15635)	K01689	(K00873,K12406)	(K01596,K01610)	K01689	(K01834,K15633,K15634,K15635)	K00927 (K00134,K00150)	K01803	((K01623,K01624,K11645)	(K03841,K02446,K11532,K01086,K04041),K01622)	(K13937,((K00036,K19243)	(K01057,K07404)))	K00033	K01783	(K01807,K01808)	K00615	K00616	(K01810,K06859,K13810,K15916)	K00948	(K13937,((K00036,K19243)	(K01057,K07404)))	K00033	K00615	(K00616,K13810)	K01783	(K01807,K01808)	K00036	(K01057,K07404)	K01690	K01625	K01647	(K01681,K01682)	(K00031,K00030)	(K00164+K00658+K00382,K00174+K00175-K00177-K00176)	(K01902+K01903,K01899+K01900,K18118)
	Module Category	Central carbohydrate metabolism	Central carbohydrate metabolism	Central carbohydrate metabolism	Central carbohydrate metabolism	Central carbohydrate metabolism	Central carbohydrate metabolism	Central carbohydrate metabolism	Central carbohydrate metabolism	Central carbohydrate metabolism	Central carbohydrate metabolism	Central carbohydrate metabolism	Central carbohydrate metabolism	Central carbohydrate metabolism	Central carbohydrate metabolism	Central carbohydrate metabolism	Central carbohydrate metabolism	Central carbohydrate metabolism	Central carbohydrate metabolism	Central carbohydrate metabolism	Central carbohydrate metabolism	Central carbohydrate metabolism	Central carbohydrate metabolism	Central carbohydrate metabolism	Central carbohydrate metabolism	Central carbohydrate metabolism	Central carbohydrate metabolism	Central carbohydrate metabolism	Central carbohydrate metabolism	Central carbohydrate metabolism	Central carbohydrate metabolism	Central carbohydrate metabolism	Central carbohydrate metabolism	Central carbohydrate metabolism	Central carbohydrate metabolism	Central carbohydrate metabolism	Central carbohydrate metabolism	Central carbohydrate metabolism	Central carbohydrate metabolism	Central carbohydrate metabolism	Central carbohydrate metabolism	Central carbohydrate metabolism	Central carbohydrate metabolism	Central carbohydrate metabolism	Central carbohydrate metabolism	Central carbohydrate metabolism	Central carbohydrate metabolism	Central carbohydrate metabolism	Central carbohydrate metabolism
MAG 01	Cabin_Combined_108	Absent	Present	Absent	Present	Absent	Present	Present	Absent	Present	Present	Absent	Present	Present	Absent	Present	Present	Absent	Present	Absent	Present	Absent	Present	Absent	Present	Present	Present	Present	Present	Present	Present	Present	Present	Present	Present	Present	Present	Present	Present	Present	Present	Present	Absent	Absent	Absent	Present	Present	Present	Present
MAG 02	Cabin_Combined_90	Present	Present	Absent	Present	Absent	Present	Present	Present	Absent	Absent	Absent	Present	Present	Present	Absent	Absent	Present	Absent	Present	Present	Absent	Present	Present	Present	Present	Present	Present	Absent	Absent	Absent	Present	Present	Present	Present	Present	Absent	Absent	Present	Absent	Present	Present	Absent	Absent	Present	Present	Present	Present	Present
MAG 03	Cabin_A_14	Absent	Present	Absent	Present	Present	Present	Present	Absent	Present	Present	Present	Present	Present	Absent	Present	Present	Present	Present	Absent	Present	Present	Present	Absent	Absent	Absent	Absent	Present	Present	Present	Present	Present	Present	Absent	Absent	Absent	Present	Present	Present	Present	Absent	Absent	Absent	Absent	Present	Absent	Present	Present	Present
MAG 04	Cabin_A_25	Absent	Present	Absent	Present	Present	Present	Present	Present	Present	Present	Present	Present	Present	Present	Present	Present	Present	Present	Present	Present	Present	Present	Present	Absent	Absent	Absent	Present	Present	Present	Present	Present	Present	Absent	Absent	Absent	Present	Present	Present	Present	Absent	Absent	Absent	Absent	Present	Absent	Present	Present	Present
MAG 05	Cabin_C_30	Absent	Present	Absent	Present	Present	Present	Present	Absent	Present	Present	Present	Present	Present	Absent	Present	Present	Present	Present	Absent	Present	Present	Present	Present	Present	Absent	Present	Present	Absent	Present	Present	Present	Present	Present	Absent	Present	Present	Present	Present	Absent	Present	Absent	Absent	Absent	Present	Absent	Present	Present	Present
MAG 06	Cabin_Combined_109	Absent	Present	Absent	Present	Present	Present	Present	Present	Present	Present	Present	Present	Present	Present	Present	Present	Present	Present	Present	Present	Present	Present	Present	Present	Absent	Present	Present	Present	Present	Present	Present	Present	Present	Absent	Present	Present	Present	Present	Present	Present	Absent	Absent	Absent	Present	Absent	Present	Present	Present
MAG 08	Cabin_Combined_60	Present	Present	Absent	Present	Present	Present	Present	Present	Present	Present	Present	Present	Present	Present	Present	Present	Present	Present	Present	Present	Present	Present	Present	Present	Present	Present	Present	Present	Present	Present	Present	Present	Present	Present	Present	Present	Present	Present	Present	Present	Present	Absent	Absent	Absent	Absent	Present	Present	Present
MAG 09	Cabin_C_65	Absent	Present	Absent	Present	Present	Present	Present	Present	Present	Present	Present	Present	Present	Present	Present	Present	Present	Present	Present	Present	Present	Present	Present	Present	Present	Present	Present	Present	Present	Present	Present	Present	Present	Present	Present	Present	Present	Present	Present	Present	Present	Absent	Absent	Present	Present	Absent	Present	Present
MAG 10	Cabin_Combined_56	Present	Absent	Absent	Present	Present	Present	Present	Present	Present	Present	Present	Present	Present	Present	Present	Present	Present	Present	Present	Present	Present	Present	Present	Absent	Absent	Absent	Present	Present	Present	Present	Absent	Present	Absent	Absent	Absent	Present	Present	Present	Present	Absent	Absent	Absent	Absent	Present	Present	Present	Present	Present
MAG 11	Cabin_Combined_77	Absent	Present	Present	Present	Present	Present	Present	Present	Present	Present	Present	Present	Present	Present	Present	Present	Present	Present	Present	Present	Present	Present	Present	Absent	Absent	Absent	Present	Absent	Present	Present	Present	Present	Absent	Absent	Absent	Present	Present	Present	Absent	Absent	Absent	Absent	Absent	Present	Absent	Present	Present	Present
MAG 12	Cabin_C_37	Present	Present	Absent	Absent	Present	Present	Present	Present	Present	Absent	Present	Present	Present	Present	Present	Absent	Present	Present	Present	Present	Present	Absent	Present	Present	Present	Present	Present	Present	Present	Present	Present	Present	Present	Present	Present	Present	Present	Present	Present	Present	Present	Absent	Present	Absent	Present	Present	Present	Present
MAG 13	Cabin_A_27	Present	Present	Absent	Present	Present	Present	Present	Present	Present	Present	Present	Present	Present	Present	Present	Present	Present	Present	Present	Present	Present	Present	Absent	Present	Present	Present	Present	Present	Present	Present	Present	Present	Present	Present	Present	Present	Present	Present	Present	Present	Present	Absent	Absent	Present	Absent	Present	Present	Present
MAG 14	Cabin_B_6	Present	Present	Absent	Absent	Present	Present	Present	Present	Absent	Present	Present	Present	Present	Present	Absent	Present	Present	Absent	Present	Present	Present	Absent	Absent	Present	Present	Present	Present	Present	Present	Present	Present	Present	Present	Present	Present	Present	Present	Present	Present	Present	Present	Absent	Absent	Absent	Absent	Absent	Present	Absent
MAG 15	Cabin_C_38	Present	Present	Absent	Absent	Absent	Present	Present	Present	Present	Present	Absent	Present	Present	Present	Present	Present	Present	Present	Present	Present	Absent	Absent	Absent	Present	Present	Present	Present	Present	Present	Present	Present	Present	Present	Present	Present	Present	Present	Present	Present	Present	Present	Absent	Absent	Present	Present	Absent	Present	Present
MAG 16	Cabin_B_29	Present	Present	Present	Present	Present	Present	Present	Present	Present	Present	Present	Present	Present	Present	Present	Present	Present	Present	Present	Present	Present	Present	Present	Present	Present	Present	Present	Present	Present	Present	Present	Present	Present	Present	Present	Present	Present	Present	Present	Present	Present	Absent	Present	Absent	Present	Absent	Present	Present
MAG 17	Cabin_C_3	Absent	Absent	Absent	Present	Present	Present	Present	Absent	Present	Absent	Present	Present	Present	Absent	Present	Absent	Absent	Present	Absent	Present	Present	Present	Absent	Absent	Absent	Absent	Absent	Absent	Present	Absent	Absent	Absent	Absent	Absent	Absent	Present	Absent	Absent	Absent	Absent	Absent	Absent	Absent	Absent	Absent	Absent	Absent	Absent
MAG 18	Cabin_C_50	Absent	Present	Absent	Present	Present	Present	Present	Present	Present	Present	Present	Present	Present	Present	Present	Present	Absent	Present	Present	Present	Present	Present	Absent	Present	Absent	Present	Present	Present	Present	Present	Present	Present	Present	Absent	Present	Present	Present	Present	Present	Present	Absent	Absent	Absent	Present	Present	Present	Present	Absent
MAG 19	Cabin_C_9	Present	Present	Absent	Present	Present	Present	Present	Present	Present	Present	Present	Present	Present	Present	Present	Present	Present	Present	Present	Present	Present	Present	Absent	Present	Present	Present	Absent	Present	Present	Present	Present	Present	Present	Present	Present	Present	Present	Absent	Present	Present	Present	Absent	Absent	Present	Present	Absent	Present	Present
MAG 20	Cabin_B_32	Present	Present	Absent	Present	Present	Present	Present	Present	Present	Present	Present	Present	Present	Present	Present	Present	Present	Present	Present	Present	Present	Present	Present	Present	Present	Absent	Present	Present	Present	Present	Present	Present	Present	Present	Absent	Present	Present	Present	Present	Present	Present	Absent	Present	Present	Present	Present	Present	Present
MAG 21	Cabin_Combined_18	Present	Present	Absent	Present	Present	Present	Present	Present	Present	Present	Present	Present	Present	Present	Present	Present	Absent	Present	Present	Present	Present	Present	Present	Present	Present	Present	Present	Present	Present	Present	Present	Present	Present	Present	Present	Present	Present	Present	Present	Present	Present	Absent	Absent	Present	Absent	Present	Present	Present
MAG 22	Cabin_B_30	Absent	Present	Absent	Present	Present	Present	Present	Present	Present	Present	Present	Present	Present	Present	Present	Present	Present	Present	Present	Present	Present	Present	Present	Present	Present	Present	Present	Present	Present	Present	Present	Present	Present	Present	Present	Present	Present	Present	Present	Present	Present	Present	Present	Present	Present	Present	Present	Present
MAG 25	Cabin_B_27	Absent	Present	Absent	Present	Present	Present	Present	Present	Present	Present	Present	Present	Present	Present	Present	Present	Absent	Present	Present	Present	Present	Present	Present	Present	Present	Present	Present	Present	Present	Present	Present	Present	Present	Present	Present	Present	Present	Present	Present	Present	Present	Absent	Absent	Present	Present	Absent	Present	Present
MAG 26	Cabin_Combined_37	Absent	Present	Absent	Present	Present	Present	Present	Present	Present	Present	Present	Present	Present	Present	Present	Present	Absent	Present	Present	Present	Present	Present	Present	Present	Present	Absent	Present	Present	Present	Present	Present	Present	Present	Present	Absent	Present	Present	Present	Present	Present	Present	Absent	Absent	Present	Present	Absent	Present	Present
MAG 27	Cabin_B_8	Absent	Present	Absent	Present	Present	Present	Present	Present	Absent	Absent	Present	Present	Present	Present	Absent	Absent	Present	Absent	Present	Present	Present	Present	Present	Present	Present	Present	Present	Absent	Present	Present	Present	Present	Present	Present	Present	Present	Present	Present	Absent	Present	Present	Absent	Absent	Present	Present	Present	Present	Absent
MAG 28	Cabin_C_28	Present	Absent	Absent	Present	Present	Present	Present	Present	Present	Present	Present	Present	Present	Present	Present	Present	Present	Present	Present	Present	Present	Present	Absent	Present	Present	Present	Present	Present	Present	Present	Absent	Present	Present	Present	Present	Present	Present	Present	Present	Present	Present	Present	Present	Present	Present	Present	Present	Present
MAG 29	Cabin_B_11	Present	Present	Absent	Present	Present	Present	Present	Present	Present	Present	Present	Present	Present	Present	Present	Present	Present	Present	Present	Present	Present	Present	Absent	Present	Present	Present	Present	Present	Present	Present	Present	Present	Present	Present	Present	Present	Present	Present	Present	Present	Present	Absent	Absent	Present	Present	Present	Present	Present
MAG 30	Cabin_A_35	Present	Present	Present	Present	Present	Present	Present	Present	Present	Present	Present	Present	Present	Present	Present	Present	Absent	Present	Present	Present	Present	Present	Absent	Present	Absent	Present	Present	Present	Present	Present	Present	Present	Present	Absent	Present	Present	Present	Present	Present	Present	Absent	Absent	Present	Absent	Present	Present	Present	Absent
MAG 31	Cabin_Combined_21	Absent	Present	Present	Present	Present	Present	Present	Present	Present	Present	Present	Present	Present	Present	Present	Present	Absent	Present	Present	Present	Present	Present	Absent	Present	Absent	Absent	Present	Absent	Present	Present	Present	Present	Present	Absent	Absent	Present	Present	Present	Absent	Present	Absent	Absent	Absent	Absent	Present	Present	Present	Absent
MAG 32	Cabin_C_42	Absent	Present	Absent	Present	Present	Present	Present	Present	Present	Present	Present	Present	Present	Present	Present	Present	Present	Present	Present	Present	Present	Present	Absent	Present	Present	Absent	Absent	Present	Present	Present	Present	Present	Present	Present	Absent	Present	Present	Absent	Present	Present	Present	Absent	Absent	Absent	Present	Absent	Present	Present
[truncated: 2,187 more columns]
